# Supplementary material for: Fetal Biometric Assessment and Infant Developmental Prognosis of the Tadalafil Treatment for Fetal Growth Restriction
Source: Medicina (Kaunas). 2023 May 8;59(5):900. doi: 10.3390/medicina59050900 (PMC10223650; doi:10.3390/medicina59050900)
Supplement: Supplementary file 1 [file medicina-59-00900-s001.zip]

Archive with 2 entries (2 files):
- Supplemental_Appendix_Figure.pptx
- Supplemental_Appendix_Table.pdf
